# Supplementary material for: A Network Pharmacology and Multi-Omics Combination Approach to Reveal the Effect of Strontium on Ca2+ Metabolism in Bovine Rumen Epithelial Cells
Source: Int J Mol Sci. 2023 May 27;24(11):9383. doi: 10.3390/ijms24119383 (PMC10253303; doi:10.3390/ijms24119383)
Supplement: Supplementary file 1 [file ijms-24-09383-s001.zip]

Archive with 1 entries (1 files):
- ijms-2348077-supplementary.pdf
